# Supplementary material for: Role of PCNA and RFC in promoting Mus81-complex activity
Source: BMC Biol. 2017 Oct 2;15:90. doi: 10.1186/s12915-017-0429-8 (PMC5625722; doi:10.1186/s12915-017-0429-8)
Supplement: Supplementary file 2 — The individual data values for all nuclease assays. (XLSX 21 kb) [file 12915_2017_429_MOESM2_ESM.xlsx]

## Sheet: List1
Figure 2B
	PCNA c [nM]	M/M + PCNA 3-FLAP				average	stdev
	0	2.1	1.9	2		2	0.1
	0.25	4.2	4	3.9		4.03333	0.152753
	0.5	3.8	4	4		3.93333	0.11547
	1.25	4	3.9	4		3.96667	0.057735
	2.5	4.1	4	4		4.03333	0.057735
	PCNA c [µM]	M/M + PCNA 3-FLAP
	0	3.2	3	4		3.4	0.52915
	0.05	6.1	7	10.9		8	2.55147
	0.1	16.9	13.3	18		16.0667	2.45832
	0.25	21	20.5	20.8		20.7667	0.251661
	0.5	42.1	33	38		37.7	4.55741
Figure 2C
	Time (min)	M/M 3-FLAP			average	stdev	M/M + PCNA 3-FLAP			average	stdev	M/M FORK			average	stdev	M/M + PCNA FORK			average	stdev	M/M nHJ			average	stdev	M/M + PCNA nHJ			average	stdev
	0	0	0	0	0	0	0	0	0	0	0	0	0	0	0	0	0	0	0	0	0	0	0	0	0	0	0	0	0	0	0
	5	7	8	6	7	1	13	13	13	13	0	6	5	5	5.33333	0.57735	9	9	8	8.66667	0.57735	13	15	9	12.3333	3.05505	21	23	15	19.6667	4.16333
	15	18	16	18	17.3333	1.1547	36	32	34	34	2	15	11	11	12.3333	2.3094	25	23	21	23	2	29	20	15	21.3333	7.0946	58	57	46	53.6667	6.65833
	30	20	21	22	21	1	52	50	48	50	2	21	14	15	16.6667	3.78594	35	33	34	34	1	39	24	21	28	9.64365	81	80	62	74.3333	10.6927
	60	20	27	24	23.6667	3.51188	67	69	66	67.3333	1.52753	23	18	17	19.3333	3.21455	52	51	48	50.3333	2.08167	48	24	24	32	13.8564	95	94	83	90.6667	6.65833
Figure 4B
	RFC c [nM]	M/M + RFC 3-FLAP			average	stdev	Rad27 + RFC 3-FLAP			average	stdev
	0	21	20	21	20.6667	0.57735	17	15	13	15	2
	0.25	60	45	52	52.3333	7.50555	39	41	41	40.3333	1.1547
	0.5	70	67	80	72.3333	6.80686	41	46	56	47.6667	7.63763
	1.25	95	85	91	90.3333	5.03322	60	70	66	65.3333	5.03322
	2.5	97	94	89	93.3333	4.04145	65	69	75	69.6667	5.03322
Figure 4F
	Time (min)	Rad27 3-FLAP			average	stdev	M/M 3-FLAP			average	stdev	Rad27 + RFC 3-FLAP			average	stdev	M/M + RFC 3-FLAP			average	stdev
	0	0	1.16	1.2	0.786667	0.681567	2.5	2.3	2	2.26667	0.251661	1	0.8	1.3	1.03333	0.251661	1.3	2.5	1.6	1.8	0.6245
	2	1.2	1.9	0.7	1.26667	0.602771	2.4	2.5	2.2	2.36667	0.152753	8.8	11	12.5	10.7667	1.861	16	27	20	21	5.56776
	5	0	2.15	1	1.05	1.07587	2.7	1.8	3	2.5	0.6245	15.6	26	19	20.2	5.30283	38	40	38	38.6667	1.1547
	15	4.5	4.2	6	4.9	0.964365	2.4	2.5	2.2	2.36667	0.152753	34	49.3	37.5	40.2667	8.01644	73	70.7	69	70.9	2.00749
	30	7.3	8.9	13	9.73333	2.93995	2	2	2.2	2.06667	0.11547	60	58	66	61.3333	4.16333	82	85	87	84.6667	2.51661
Figure 4H
	Elg1 c [nM]	M/M + Elg1 3-FLAP				average	stdev	Rad27 + Elg1 3-FLAP				average	stdev
	0	6	5.5	8	6.3	6.45	1.08474	10	8	5	6	7.25	2.21736
	0.25	16.7	20.7	17.5	13.3	17.05	3.03919	19	15.3	16	14	16.075	2.11877
	1.25	55	44.6	49.6	48	49.3	4.33436	48	43	45	38	43.5	4.20317
	2.5	67	78	76	67	72	5.83095	57	49	52	45	50.75	5.058
	10	85	92	97	85	89.75	5.85235	62	65	59	70	64	4.69042
Figure 5C
	Lane	1	2	3	4	5	6	7
		0	44	4	6	15	32	47
		0	54	5	6	29	35	50
		0	53	4	8	18	36	42
	average	0	50.3333	4.33333	6.66667	20.6667	34.3333	46.3333
	stdev	0	5.50757	0.57735	1.1547	7.37111	2.08167	4.04145
Supplementary Figure 2C + E + G
	Time (min)	M/M 3-FLAP			average	stdev	M/M + RFC 3-FLAP			average	stdev	M/M FORK			average	stdev	M/M + RFC FORK			average	stdev	M/M nHJ			average	stdev	M/M + RFC nHJ			average	stdev
	0	0	0	0	0	0	0	0	0	0	0	0	0	0	0	0	0	0	0	0	0	0	0	0	0	0	0	0	0	0	0
	5	5	4	4	4.33333	0.57735	13	11	10	11.3333	1.52753	8	9	8	8.33333	0.57735	12	11	13	12	1	15	15	16	15.3333	0.57735	25	28	23	25.3333	2.51661
	15	9	11	6	8.66667	2.51661	33	35	33	33.6667	1.1547	13	15	12	13.3333	1.52753	32	31	33	32	1	34	29	37	33.3333	4.04145	66	76	67	69.6667	5.50757
	30	13	12	9	11.3333	2.08167	52	57	54	54.3333	2.51661	18	19	21	19.3333	1.52753	48	47	51	48.6667	2.08167	46	36	50	44	7.2111	92	96	93	93.6667	2.08167
	60	14	12	11	12.3333	1.52753	74	77	80	77	3	24	22	22	22.6667	1.1547	73	68	75	72	3.60555	53	52	58	54.3333	3.21455	100	100	100	100	0
Supplementary Figure 3B
	PCNA c [nM/µM]	M/M + RFC				average	stdev	M/M + RFC + PCNA [nM]				average	stdev	M/M + RFC + PCNA [µM]				average	stdev
	0	2	3	7	6	4.5	2.38048	4	7	2	3	4	2.16025	3	2	4	6	3.75	1.70783
	0,25/0,05	21	21	26	23	22.75	2.36291	20	16	18	11	16.25	3.86221	21	18	21	24	21	2.44949
	0,5/0,1	39	41	30	36	36.5	4.79583	30.5	27.5	38	28	31	4.84768	42	38	33	33	36.5	4.3589
	1,25/0,25	54	61	49	52	54	5.09902	37	46	49	43	43.75	5.12348	45	50	49	40	46	4.54606
	2,5/0,5	55	62	52	59	57	4.39697	61	48	58	50	54.25	6.23832	51	55	66	50	55.5	7.32575
Supplementary Figure 4B
	Lane	1	2	3	4	5	6	7
	no ATP	0	43	3	5	22	40	44
		0	66	7	7	42	63	65
		0	52	6	8	48	58	60
	average	0	53.6667	5.33333	6.66667	37.3333	53.6667	56.3333
	stdev	0	11.5902	2.08167	1.52753	13.6137	12.0968	10.9697
	ATP	0	32	5	6	18	48	60
		0	60	5	6	40	72	80
		0	58	5	9	11	72	79
	average	0	50	5	7	23	64	73
	stdev	0	15.6205	0	1.73205	15.1327	13.8564	11.2694
