# Supplementary material for: Role of PCNA and RFC in promoting Mus81-complex activity
Source: BMC Biol. 2017 Oct 2;15:90. doi: 10.1186/s12915-017-0429-8 (PMC5625722; doi:10.1186/s12915-017-0429-8)
Supplement: Supplementary file 6 — The individual data values for colony formation assay. (XLSX 22 kb) [file 12915_2017_429_MOESM6_ESM.xlsx]

## Sheet: Triplicate 1.8.17
2017-08-01														p value (t-test)
WT	1.8.2017 (1)	1.8.2017 (2)	1.8.2017 (3)	1.8.2017 (4)		WT	1.8.2017 (1)	1.8.2017 (2)	1.8.2017 (3)	1.8.2017 (4)	average	stdev				average	YPAD	CPT	MMS	HU
YPAD	336	316	255	x		YPAD	100	100	100		100	0				wt	100	90.3903	94.8194	93.0031
CPT (1 ug/mL)	272	238	293	x		CPT (1 ug/mL)	80.9524	75.3165	114.902		90.3903	21.414				mus81	100	68.7503	63.3144	94.5917
MMS (0.0025%)	255	322	272	x		MMS (0.0025%)	75.8929	101.899	106.667		94.8194	16.5633				KR	100	102.542	87.6038	91.9984
HU (30 mM)	243	295	289	x		HU (30 mM)	72.3214	93.3544	113.333		93.0031	20.5082				delta KR	100	72.8123	70.4325	52.9603
CisPt	243	x	x	x		CisPt	72.3214				72.3214					KE	100	95.203	98.2371	103.599
																delta KE	100	67.3724	71.0713	104.478
mus81	1.8.2017 (1)	1.8.2017 (2)	1.8.2017 (3)	1.8.2017 (4)		mus81	1.8.2017 (1)	1.8.2017 (2)	1.8.2017 (3)	1.8.2017 (4)	average	stdev
YPAD	347	468	262	326		YPAD	100	100	100	100	100	0				stdev	YPAD	CPT	MMS	HU
CPT	209	293	209	236		CPT	60.2305	62.6068	79.771	72.3926	68.7503	9.03789		0.122215		wt	0	21.414	16.5633	20.5082
MMS	268	218	221	147		MMS	77.2334	46.5812	84.3511	45.092	63.3144	20.3988		0.0815391		mus81	0	9.03789	20.3988	18.7116
HU	353	396	307	244		HU	101.729	84.6154	117.176	74.8466	94.5917	18.7116		0.918996		KR	0	6.27018	14.8296	13.5983
CisPt	340	x	x	x		CisPt	97.9827				97.9827					delta KR	0	2.64241	5.88484	9.30477
																KE	0	5.70567	8.39497	8.2535
rfc-KR	1.8.2017 (1)	1.8.2017 (2)	1.8.2017 (3)	1.8.2017 (4)		rfc-KR	1.8.2017 (1)	1.8.2017 (2)	1.8.2017 (3)	1.8.2017 (4)	average	stdev				delta KE	0	21.4838	11.2726	28.1679
YPAD	266	205	192	x		YPAD	100	100	100		100	0
CPT	256	223	197	x		CPT	96.2406	108.78	102.604		102.542	6.27018		0.398958
MMS	213	160	201	x		MMS	80.0752	78.0488	104.688		87.6038	14.8296		0.60402
HU	244	161	203	x		HU	91.7293	78.5366	105.729		91.9984	13.5983		0.947015
CisPt	264	x	x	x		CisPt	99.2481				99.2481
rfc-KR mus81	1.8.2017 (1)	1.8.2017 (2)	1.8.2017 (3)	1.8.2017 (4)		rfc-KR mus81	1.8.2017 (1)	1.8.2017 (2)	1.8.2017 (3)	1.8.2017 (4)	average	stdev
YPAD	153	193	169	x		YPAD	100	100	100		100	0
CPT	107	145	124	x		CPT	69.9346	75.1295	73.3728		72.8123	2.64241		0.231056
MMS	98	146	121	x		MMS	64.0523	75.6477	71.5976		70.4325	5.88484		0.0741143
HU	94	83	92	x		HU	61.4379	43.0052	54.4379		52.9603	9.30477		0.0369421
CisPt	205	x	x	x		CisPt	133.987				133.987
rfc-KE	1.8.2017 (1)	1.8.2017 (2)	1.8.2017 (3)	1.8.2017 (4)		rfc-KE	1.8.2017 (1)	1.8.2017 (2)	1.8.2017 (3)	1.8.2017 (4)	average	stdev
YPAD	283	290	245	x		YPAD	100	100	100		100	0
CPT	288	268	224	x		CPT	101.767	92.4138	91.4286		95.203	5.70567		0.725903
MMS	257	280	263	x		MMS	90.8127	96.5517	107.347		98.2371	8.39497		0.765841
HU	317	277	253	x		HU	112.014	95.5172	103.265		103.599	8.2535		0.453113
CisPt	231	x	x	x		CisPt	81.6254				81.6254
rfc-KE mus81	1.8.2017 (1)	1.8.2017 (2)	1.8.2017 (3)	1.8.2017 (4)		rfc-KE mus81	1.8.2017 (1)	1.8.2017 (2)	1.8.2017 (3)	1.8.2017 (4)	average	stdev
YPAD	178	244	226	x		YPAD	100	100	100		100	0
CPT	161	117	144	x		CPT	90.4494	47.9508	63.7168		67.3724	21.4838		0.259033
MMS	125	147	187	x		MMS	70.2247	60.2459	82.7434		71.0713	11.2726		0.109316
HU	239	191	228	x		HU	134.27	78.2787	100.885		104.478	28.1679		0.598911
CisPt	203	x	x	x		CisPt	114.045				114.045
