# Supplementary material for: Role of PCNA and RFC in promoting Mus81-complex activity
Source: BMC Biol. 2017 Oct 2;15:90. doi: 10.1186/s12915-017-0429-8 (PMC5625722; doi:10.1186/s12915-017-0429-8)
Supplement: Supplementary file 8 — The individual data values for cell survival assay. (XLSX 36 kb) [file 12915_2017_429_MOESM8_ESM.xlsx]

## Sheet: YPD x HU
YPAD	0	2	4	6	9	12	24	48	time (h)		HU	0	2	4	6	9	12	24	48	time (h)
WT-1	0.23	0.71	1.21	1.72	4.7	5.7	6	8.3			WT-1	0.23	0.58	0.91	1.4	3.65	4.6	4.7	5.6
WT-2	0.28	0.68	1.22	1.93	5.7	6.2	6.6	9.1			WT-2	0.28	0.57	0.92	1.45	4.35	4.85	5.3	6.9
WT-3	0.28	0.65	1.2	1.79	5.75	6.15	6.5	8.6			WT-3	0.28	0.56	0.91	1.45	4.3	4.95	5.2	6.9
D-1	0.19	0.5	0.96	1.66	5.1	6.35	6.7	8.8			D-1	0.19	0.43	0.68	1.16	3.2	4.3	5.1	6.6
D-2	0.17	0.45	0.89	1.56	4.95	6.2	6.6	9.5			D-2	0.17	0.38	0.62	1.1	2.9	4.05	4.8	6
D-3	0.19	0.52	0.97	1.67	5.1	6.25	6.65	8.8			D-3	0.19	0.45	0.71	1.17	3.35	4.3	4.85	6.2
KR-1	0.27	0.5	0.87	1.47	3.75	5.25	5.6	7.4			KR-1	0.27	0.42	0.54	1.09	2.45	3.2	4	4.8
KR-2	0.24	0.39	0.77	1.31	3.75	5	5.5	7.3			KR-2	0.24	0.32	0.52	0.85	2.1	2.6	3.65	4
KR-3	0.23	0.38	0.7	1.3	3.45	4.9	5.45	7.1			KR-3	0.23	0.28	0.5	0.93	2	2.65	3.7	4.2
DKR-1	0.23	0.44	0.8	1.51	4.25	5.5	6.25	8.3			DKR-1	0.23	0.34	0.54	1.02	2.35	3.25	4.1	5
DKR-2	0.27	0.5	0.81	1.48	4.05	4.85	6.15	8.3			DKR-2	0.27	0.41	0.55	1.04	2.25	2.5	3.85	4.8
DKR-3	0.24	0.44	0.75	1.48	4.2	5.55	6.25	8.4			DKR-3	0.24	0.36	0.55	0.99	2	3.15	4	4.8
KE-1	0.24	0.56	1.1	1.77	4.6	5.8	6.25	8.5			KE-1	0.24	0.55	0.86	1.33	3.45	4.55	4.95	6.4
KE-2	0.23	0.46	0.87	1.71	4.95	5.95	6.2	8.1			KE-2	0.23	0.34	0.57	1.18	3.15	4.4	4.9	6.5
KE-3	0.28	0.61	1.08	1.8	5.55	6.15	6.5	8.8			KE-3	0.28	0.47	0.71	1.32	3.35	4.2	5.05	6.4
DKE-1	0.23	0.56	0.99	1.66	4.95	5.85	6.4	8.2			DKE-1	0.23	0.48	0.73	1.2	3.3	4.15	4.65	5.7
DKE-2	0.22	0.51	0.94	1.62	4.95	5.4	6	8.1			DKE-2	0.22	0.43	0.7	1.13	3.15	4	4.7	6
DKE-3	0.28	0.62	1.09	1.75	5.25	6.15	6.75	9.2			DKE-3	0.28	0.54	0.83	1.31	3.7	4.55	5	6.5
NORMALIZED											WT	1	2	3	average	stdev		mus81	1	2	3	average	stdev
HU (50 mM)	0	2	4	6	9	12	24	48	time (h)		0	1	1	1	1	0		0	1	1	1	1	0
WT-1	1	0.816901	0.752066	0.813953	0.776596	0.807018	0.783333	0.674699			2	0.816901	0.838235	0.861538	0.838892	0.0223258		2	0.86	0.844444	0.865385	0.85661	0.010874
WT-2	1	0.838235	0.754098	0.751295	0.763158	0.782258	0.80303	0.758242			4	0.752066	0.754098	0.758333	0.754833	0.00319747		4	0.708333	0.696629	0.731959	0.712307	0.0179969
WT-3	1	0.861538	0.758333	0.810056	0.747826	0.804878	0.8	0.802326			6	0.813953	0.751295	0.810056	0.791768	0.0351047		6	0.698795	0.705128	0.700599	0.701507	0.00326281
D-1	1	0.86	0.708333	0.698795	0.627451	0.677165	0.761194	0.75			9	0.776596	0.763158	0.747826	0.762527	0.0143952		9	0.627451	0.585859	0.656863	0.623391	0.0356758
D-2	1	0.844444	0.696629	0.705128	0.585859	0.653226	0.727273	0.631579			12	0.807018	0.782258	0.804878	0.798051	0.013719		12	0.677165	0.653226	0.688	0.672797	0.0177939
D-3	1	0.865385	0.731959	0.700599	0.656863	0.688	0.729323	0.704545			24	0.783333	0.80303	0.8	0.795455	0.0106061		24	0.761194	0.727273	0.729323	0.739263	0.0190202
KR-1	1	0.84	0.62069	0.741497	0.653333	0.609524	0.714286	0.648649			48	0.674699	0.758242	0.802326	0.745089	0.0648221		48	0.75	0.631579	0.704545	0.695375	0.0597408
KR-2	1	0.820513	0.675325	0.648855	0.56	0.52	0.663636	0.547945
KR-3	1	0.736842	0.714286	0.715385	0.57971	0.540816	0.678899	0.591549			KR	1	2	3	average	stdev		KR mus81	1	2	3	average	stdev
DKR-1	1	0.772727	0.675	0.675497	0.552941	0.590909	0.656	0.60241			0	1	1	1	1	0		0	1	1	1	1	0
DKR-2	1	0.82	0.679012	0.702703	0.555556	0.515464	0.626016	0.578313			2	0.84	0.820513	0.736842	0.799118	0.0548059		2	0.772727	0.82	0.818182	0.803636	0.0267835
DKR-3	1	0.818182	0.733333	0.668919	0.47619	0.567568	0.64	0.571429			4	0.62069	0.675325	0.714286	0.6701	0.0470163		4	0.675	0.679012	0.733333	0.695782	0.0325823
KE-1	1	0.982143	0.781818	0.751412	0.75	0.784483	0.792	0.752941			6	0.741497	0.648855	0.715385	0.701912	0.0477677		6	0.675497	0.702703	0.668919	0.682373	0.0179108
KE-2	1	0.73913	0.655172	0.690058	0.636364	0.739496	0.790323	0.802469			9	0.653333	0.56	0.57971	0.597681	0.0491935		9	0.552941	0.555556	0.47619	0.528229	0.0450857
KE-3	1	0.770492	0.657407	0.733333	0.603604	0.682927	0.776923	0.727273			12	0.609524	0.52	0.540816	0.55678	0.0468482		12	0.590909	0.515464	0.567568	0.55798	0.0386255
DKE-1	1	0.857143	0.737374	0.722892	0.666667	0.709402	0.726562	0.695122			24	0.714286	0.663636	0.678899	0.685607	0.0259824		24	0.656	0.626016	0.64	0.640672	0.0150032
DKE-2	1	0.843137	0.744681	0.697531	0.636364	0.740741	0.783333	0.740741			48	0.648649	0.547945	0.591549	0.596048	0.0505022		48	0.60241	0.578313	0.571429	0.58405	0.0162679
DKE-3	1	0.870968	0.761468	0.748571	0.704762	0.739837	0.740741	0.706522
											KE	1	2	3	average	stdev		KE mus81	1	2	3	average	stdev
											0	1	1	1	1	0		0	1	1	1	1	0
											2	0.982143	0.73913	0.770492	0.830588	0.132183		2	0.857143	0.843137	0.870968	0.857083	0.0139153
											4	0.781818	0.655172	0.657407	0.698133	0.0724824		4	0.737374	0.744681	0.761468	0.747841	0.012354
											6	0.751412	0.690058	0.733333	0.724935	0.0315274		6	0.722892	0.697531	0.748571	0.722998	0.0255204
											9	0.75	0.636364	0.603604	0.663322	0.0768314		9	0.666667	0.636364	0.704762	0.669264	0.034273
											12	0.784483	0.739496	0.682927	0.735635	0.0508879		12	0.709402	0.740741	0.739837	0.729993	0.0178385
											24	0.792	0.790323	0.776923	0.786415	0.00826311		24	0.726562	0.783333	0.740741	0.750212	0.0295468
											48	0.752941	0.802469	0.727273	0.760894	0.0382239		48	0.695122	0.740741	0.706522	0.714128	0.0237416
average								st dev
HU	WT	mus81	rfc-KR	rfc-KR mus81	rfc-KE	rfc-KE mus81		HU	WT	mus81	rfc-KR	rfc-KR mus81	rfc-KE	rfc-KE mus81
0	1	1	1	1	1	1		0	0	0	0	0	0	0
2	0.838892	0.85661	0.799118	0.803636	0.830588	0.857083		2	0.0223258	0.010874	0.0548059	0.0267835	0.132183	0.0139153
4	0.754833	0.712307	0.6701	0.695782	0.698133	0.747841		4	0.00319747	0.0179969	0.0470163	0.0325823	0.0724824	0.012354
6	0.791768	0.701507	0.701912	0.682373	0.724935	0.722998		6	0.0351047	0.00326281	0.0477677	0.0179108	0.0315274	0.0255204
9	0.762527	0.623391	0.597681	0.528229	0.663322	0.669264		9	0.0143952	0.0356758	0.0491935	0.0450857	0.0768314	0.034273
12	0.798051	0.672797	0.55678	0.55798	0.735635	0.729993		12	0.013719	0.0177939	0.0468482	0.0386255	0.0508879	0.0178385
24	0.795455	0.739263	0.685607	0.640672	0.786415	0.750212		24	0.0106061	0.0190202	0.0259824	0.0150032	0.00826311	0.0295468
48	0.745089	0.695375	0.596048	0.58405	0.760894	0.714128		48	0.0648221	0.0597408	0.0505022	0.0162679	0.0382239	0.0237416

## Sheet: YPD x CPT
YPAD	0	2	4	6	9	12	24	48	time (h)		CPT	0	2	4	6	9	12	24	48	time (h)
WT-1	0.23	0.71	1.21	1.72	4.7	5.7	6	8.3			WT-1	0.23	0.68	1.14	1.67	4.45	5.1	5.55	7
WT-2	0.28	0.68	1.22	1.93	5.7	6.2	6.6	9.1			WT-2	0.28	0.65	1.12	1.76	4.85	5.25	5.95	7.4
WT-3	0.28	0.65	1.2	1.79	5.75	6.15	6.5	8.6			WT-3	0.28	0.61	1.08	1.7	4.55	5.05	5.8	7
D-1	0.19	0.5	0.96	1.66	5.1	6.35	6.7	8.8			D-1	0.19	0.49	0.81	1.16	2.75	3.4	4.05	4.5
D-2	0.17	0.45	0.89	1.56	4.95	6.2	6.6	9.5			D-2	0.17	0.41	0.72	1.13	2.35	2.55	3.7	4.3
D-3	0.19	0.52	0.97	1.67	5.1	6.25	6.65	8.8			D-3	0.19	0.49	0.82	1.24	2.7	3.3	3.9	4.3
KR-1	0.27	0.5	0.87	1.47	3.75	5.25	5.6	7.4			KR-1	0.27	0.48	0.85	1.48	3.45	4.6	5.1	6.6
KR-2	0.24	0.39	0.77	1.31	3.75	5	5.5	7.3			KR-2	0.24	0.39	0.68	1.25	3.45	4.4	5	6.3
KR-3	0.23	0.38	0.7	1.3	3.45	4.9	5.45	7.1			KR-3	0.23	0.36	0.68	1.22	2.9	4.15	4.95	6.2
DKR-1	0.23	0.44	0.8	1.51	4.25	5.5	6.25	8.3			DKR-1	0.23	0.36	0.7	1.17	1.95	2.9	3.5	3.8
DKR-2	0.27	0.5	0.81	1.48	4.05	4.85	6.15	8.3			DKR-2	0.27	0.43	0.66	1.21	1.95	2.8	3.35	3.6
DKR-3	0.24	0.44	0.75	1.48	4.2	5.55	6.25	8.4			DKR-3	0.24	0.42	0.64	1.22	1.75	2.95	3.3	3.6
KE-1	0.24	0.56	1.1	1.77	4.6	5.8	6.25	8.5			KE-1	0.24	0.54	0.95	1.66	4	5.35	5.6	7.5
KE-2	0.23	0.46	0.87	1.71	4.95	5.95	6.2	8.1			KE-2	0.23	0.41	0.73	1.43	3.7	4.9	5.35	7.2
KE-3	0.28	0.61	1.08	1.8	5.55	6.15	6.5	8.8			KE-3	0.28	0.55	0.89	1.52	3.9	5	5.5	7
DKE-1	0.23	0.56	0.99	1.66	4.95	5.85	6.4	8.2			DKE-1	0.23	0.51	0.85	1.23	2.45	2.9	3.6	4
DKE-2	0.22	0.51	0.94	1.62	4.95	5.4	6	8.1			DKE-2	0.22	0.47	0.76	1.14	2.05	2.85	3.25	4.4
DKE-3	0.28	0.62	1.09	1.75	5.25	6.15	6.75	9.2			DKE-3	0.28	0.58	0.93	1.3	2.8	3.4	4.15	4.6
NORMALIZED											WT	1	2	3	average	stdev		mus81	1	2	3	average	stdev
CPT	0	2	4	6	9	12	24	48	time (h)		0	1	1	1	1	0		0	1	1	1	1	0
WT-1	1	0.957746	0.942149	0.97093	0.946809	0.894737	0.925	0.843373			2	0.957746	0.955882	0.938462	0.950697	0.010637		2	0.98	0.911111	0.942308	0.944473	0.0344954
WT-2	1	0.955882	0.918033	0.911917	0.850877	0.846774	0.901515	0.813187			4	0.942149	0.918033	0.9	0.920061	0.0211474		4	0.84375	0.808989	0.845361	0.8327	0.0205502
WT-3	1	0.938462	0.9	0.949721	0.791304	0.821138	0.892308	0.813953			6	0.97093	0.911917	0.949721	0.944189	0.0298929		6	0.698795	0.724359	0.742515	0.72189	0.0219642
D-1	1	0.98	0.84375	0.698795	0.539216	0.535433	0.604478	0.511364			9	0.946809	0.850877	0.791304	0.862997	0.0784573		9	0.539216	0.474747	0.529412	0.514458	0.0347382
D-2	1	0.911111	0.808989	0.724359	0.474747	0.41129	0.560606	0.452632			12	0.894737	0.846774	0.821138	0.854216	0.0373595		12	0.535433	0.41129	0.528	0.491574	0.0696274
D-3	1	0.942308	0.845361	0.742515	0.529412	0.528	0.586466	0.488636			24	0.925	0.901515	0.892308	0.906274	0.0168577		24	0.604478	0.560606	0.586466	0.58385	0.0220525
KR-1	1	0.96	0.977011	1.0068	0.92	0.87619	0.910714	0.891892			48	0.843373	0.813187	0.813953	0.823505	0.0172112		48	0.511364	0.452632	0.488636	0.484211	0.0296151
KR-2	1	1	0.883117	0.954198	0.92	0.88	0.909091	0.863014
KR-3	1	0.947368	0.971429	0.938462	0.84058	0.846939	0.908257	0.873239			KR	1	2	3	average	stdev		KR mus81	1	2	3	average	stdev
DKR-1	1	0.818182	0.875	0.774834	0.458824	0.527273	0.56	0.457831			0	1	1	1	1	0		0	1	1	1	1	0
DKR-2	1	0.86	0.814815	0.817568	0.481481	0.57732	0.544715	0.433735			2	0.96	1	0.947368	0.969123	0.0274762		2	0.818182	0.86	0.954545	0.877576	0.0698602
DKR-3	1	0.954545	0.853333	0.824324	0.416667	0.531532	0.528	0.428571			4	0.977011	0.883117	0.971429	0.943852	0.0526724		4	0.875	0.814815	0.853333	0.847716	0.0304833
KE-1	1	0.964286	0.863636	0.937853	0.869565	0.922414	0.896	0.882353			6	1.0068	0.954198	0.938462	0.966488	0.0357896		6	0.774834	0.817568	0.824324	0.805575	0.026836
KE-2	1	0.891304	0.83908	0.836257	0.747475	0.823529	0.862903	0.888889			9	0.92	0.92	0.84058	0.893527	0.0458533		9	0.458824	0.481481	0.416667	0.452324	0.0328926
KE-3	1	0.901639	0.824074	0.844444	0.702703	0.813008	0.846154	0.795455			12	0.87619	0.88	0.846939	0.86771	0.0180888		12	0.527273	0.57732	0.531532	0.545375	0.027747
DKE-1	1	0.910714	0.858586	0.740964	0.494949	0.495726	0.5625	0.487805			24	0.910714	0.909091	0.908257	0.909354	0.00124965		24	0.56	0.544715	0.528	0.544238	0.0160053
DKE-2	1	0.921569	0.808511	0.703704	0.414141	0.527778	0.541667	0.54321			48	0.891892	0.863014	0.873239	0.876048	0.0146426		48	0.457831	0.433735	0.428571	0.440046	0.0156175
DKE-3	1	0.935484	0.853211	0.742857	0.533333	0.552846	0.614815	0.5
											KE	1	2	3	average	stdev		KE mus81	1	2	3	average	stdev
											0	1	1	1	1	0		0	1	1	1	1	0
											2	0.964286	0.891304	0.901639	0.919076	0.0394919		2	0.910714	0.921569	0.935484	0.922589	0.0124163
											4	0.863636	0.83908	0.824074	0.842264	0.0199723		4	0.858586	0.808511	0.853211	0.840103	0.027491
											6	0.937853	0.836257	0.844444	0.872852	0.0564416		6	0.740964	0.703704	0.742857	0.729175	0.022079
											9	0.869565	0.747475	0.702703	0.773248	0.0863652		9	0.494949	0.414141	0.533333	0.480808	0.0608413
											12	0.922414	0.823529	0.813008	0.852984	0.0603578		12	0.495726	0.527778	0.552846	0.52545	0.0286306
											24	0.896	0.862903	0.846154	0.868352	0.0253659		24	0.5625	0.541667	0.614815	0.572994	0.0376862
											48	0.882353	0.888889	0.795455	0.855565	0.0521601		48	0.487805	0.54321	0.5	0.510338	0.0291134
CPT (5ug/mL)
average								st dev
CPT	WT	mus81	rfc-KR	rfc-KR mus81	rfc-KE	rfc-KE mus81		CPT	WT	mus81	rfc-KR	rfc-KR mus81	rfc-KE	rfc-KE mus81
0	1	1	1	1	1	1		0	0	0	0	0	0	0
2	0.950697	0.944473	0.969123	0.877576	0.919076	0.922589		2	0.010637	0.0344954	0.0274762	0.0698602	0.0394919	0.0124163
4	0.920061	0.8327	0.943852	0.847716	0.842264	0.840103		4	0.0211474	0.0205502	0.0526724	0.0304833	0.0199723	0.027491
6	0.944189	0.72189	0.966488	0.805575	0.872852	0.729175		6	0.0298929	0.0219642	0.0357896	0.026836	0.0564416	0.022079
9	0.862997	0.514458	0.893527	0.452324	0.773248	0.480808		9	0.0784573	0.0347382	0.0458533	0.0328926	0.0863652	0.0608413
12	0.854216	0.491574	0.86771	0.545375	0.852984	0.52545		12	0.0373595	0.0696274	0.0180888	0.027747	0.0603578	0.0286306
24	0.906274	0.58385	0.909354	0.544238	0.868352	0.572994		24	0.0168577	0.0220525	0.00124965	0.0160053	0.0253659	0.0376862
48	0.823505	0.484211	0.876048	0.440046	0.855565	0.510338		48	0.0172112	0.0296151	0.0146426	0.0156175	0.0521601	0.0291134

## Sheet: YPD x MMS
YPAD	0	2	4	6	9	12	24	48	time (h)		MMS	0	2	4	6	9	12	24	48	time (h)
WT-1	0.19	0.4	0.7	1.09	2.65	3.45	5.4	5.4			WT-1	0.19	0.34	0.59	0.88	1.8	2.4	3.3	3.1
WT-2	0.2	0.44	0.79	1.13	2.8	3.5	5.7	5.6			WT-2	0.2	0.4	0.65	0.93	1.95	2.45	3.3	3
WT-3	0.26	0.65	1.19	1.81	5	5.7	6.85	8			WT-3	0.26	0.54	0.86	1.19	3	3.15	3.95	5
D-1	0.19	0.52	1.02	1.39	4.1	5.3	8.3	8.2			D-1	0.19	0.41	0.66	0.79	1.4	1.7	1.8	1.2
D-2	0.21	0.54	1.07	1.42	4.25	5.5	8	8.1			D-2	0.21	0.45	0.69	0.83	1.5	1.6	2.1	1.2
D-3	0.23	0.56	1.01	1.59	4.8	5.5	6.6	7.7			D-3	0.23	0.44	0.61	0.84	1.45	1.9	1.45	1.8
KR-1	0.22	0.49	0.87	1.3	3.9	4.65	6.8	6.9			KR-1	0.22	0.45	0.67	0.91	2.05	2.5	3.5	2.1
KR-2	0.2	0.44	0.8	1.24	3.65	4.55	6.4	6.4			KR-2	0.2	0.41	0.64	0.86	1.75	2.2	3.3	2.5
KR-3	0.19	0.36	0.64	1.02	3.55	4.8	6	7.1			KR-3	0.19	0.33	0.47	0.67	1.5	1.9	1.8	2.4
DKR-1	0.19	0.36	0.6	0.91	2.05	2.55	4.8	4.7			DKR-1	0.19	0.33	0.5	0.66	1.2	1.4	1.3	0.9
DKR-2	0.2	0.37	0.66	0.94	2	2.95	5.8	6.3			DKR-2	0.2	0.35	0.55	0.73	1.25	1.55	1.8	1.2
DKR-3	0.25	0.53	0.93	1.44	4.4	5.15	6	7.5			DKR-3	0.25	0.44	0.7	0.93	1.65	2	2.05	2.5
KE-1	0.16	0.26	0.49	0.82	2.15	3.2	5.2	5.6			KE-1	0.16	0.24	0.39	0.6	1.45	1.95	3.3	3.3
KE-2	0.17	0.28	0.48	0.85	1.95	3.05	5.3	5.8			KE-2	0.17	0.23	0.41	0.64	1.25	1.55	3	3.1
KE-3	0.23	0.55	1.05	1.64	5	5.7	7.15	8.2			KE-3	0.23	0.45	0.71	1	2.5	2.95	3.75	4.7
DKE-1	0.23	0.59	1.12	1.44	3.45	3.8	5.2	5.4			DKE-1	0.23	0.52	0.81	1.03	2.15	2.05	3.1	2.4
DKE-2	0.2	0.47	0.95	1.37	3.35	4.25	5.8	5.6			DKE-2	0.2	0.4	0.67	0.86	1.55	1.9	2.5	1.8
DKE-3	0.24	0.57	0.99	1.45	5	5.55	6.9	8.1			DKE-3	0.24	0.45	0.61	0.94	2.15	2.45	2.2	2.2
NORMALIZED
MMS	0	2	4	6	9	12	24	48	time (h)		WT	1	2	3	average	stdev		mus81	1	2	3	average	stdev
WT-1	1	0.85	0.842857	0.807339	0.679245	0.695652	0.611111	0.574074			0	1	1	1	1	0		0	1	1	1	1	0
WT-2	1	0.909091	0.822785	0.823009	0.696429	0.7	0.578947	0.535714			2	0.85	0.909091	0.830769	0.863287	0.0408163		2	0.788462	0.833333	0.785714	0.802503	0.0267351
WT-3	1	0.830769	0.722689	0.657459	0.6	0.552632	0.576642	0.625			4	0.842857	0.822785	0.722689	0.79611	0.0643719		4	0.647059	0.64486	0.60396	0.63196	0.024273
D-1	1	0.788462	0.647059	0.568345	0.341463	0.320755	0.216867	0.146341			6	0.807339	0.823009	0.657459	0.762602	0.0913936		6	0.568345	0.584507	0.528302	0.560385	0.0289358
D-2	1	0.833333	0.64486	0.584507	0.352941	0.290909	0.2625	0.148148			9	0.679245	0.696429	0.6	0.658558	0.0514353		9	0.341463	0.352941	0.302083	0.332163	0.0266741
D-3	1	0.785714	0.60396	0.528302	0.302083	0.345455	0.219697	0.233766			12	0.695652	0.7	0.552632	0.649428	0.0838563		12	0.320755	0.290909	0.345455	0.319039	0.0273132
KR-1	1	0.918367	0.770115	0.7	0.525641	0.537634	0.514706	0.304348			24	0.611111	0.578947	0.576642	0.5889	0.0192696		24	0.216867	0.2625	0.219697	0.233021	0.0255683
KR-2	1	0.931818	0.8	0.693548	0.479452	0.483516	0.515625	0.390625			48	0.574074	0.535714	0.625	0.578263	0.04479		48	0.146341	0.148148	0.233766	0.176085	0.0499613
KR-3	1	0.916667	0.734375	0.656863	0.422535	0.395833	0.3	0.338028
DKR-1	1	0.916667	0.833333	0.725275	0.585366	0.54902	0.270833	0.191489			KR	1	2	3	average	stdev		KR mus81	1	2	3	average	stdev
DKR-2	1	0.945946	0.833333	0.776596	0.625	0.525424	0.310345	0.190476			0	1	1	1	1	0		0	1	1	1	1	0
DKR-3	1	0.830189	0.752688	0.645833	0.375	0.38835	0.341667	0.333333			2	0.918367	0.931818	0.916667	0.922284	0.00830046		2	0.916667	0.945946	0.830189	0.8976	0.0601878
KE-1	1	0.923077	0.795918	0.731707	0.674419	0.609375	0.634615	0.589286			4	0.770115	0.8	0.734375	0.768163	0.032856		4	0.833333	0.833333	0.752688	0.806452	0.0465605
KE-2	1	0.821429	0.854167	0.752941	0.641026	0.508197	0.566038	0.534483			6	0.7	0.693548	0.656863	0.68347	0.0232676		6	0.725275	0.776596	0.645833	0.715901	0.0658832
KE-3	1	0.818182	0.67619	0.609756	0.5	0.517544	0.524476	0.573171			9	0.525641	0.479452	0.422535	0.475876	0.0516458		9	0.585366	0.625	0.375	0.528455	0.134366
DKE-1	1	0.881356	0.723214	0.715278	0.623188	0.539474	0.596154	0.444444			12	0.537634	0.483516	0.395833	0.472328	0.0715596		12	0.54902	0.525424	0.38835	0.487598	0.0867573
DKE-2	1	0.851064	0.705263	0.627737	0.462687	0.447059	0.431034	0.321429			24	0.514706	0.515625	0.3	0.443444	0.124227		24	0.270833	0.310345	0.341667	0.307615	0.0354955
DKE-3	1	0.789474	0.616162	0.648276	0.43	0.441441	0.318841	0.271605			48	0.304348	0.390625	0.338028	0.344334	0.0434828		48	0.191489	0.190476	0.333333	0.238433	0.0821877
											KE	1	2	3	average	stdev		KE mus81	1	2	3	average	stdev
											0	1	1	1	1	0		0	1	1	1	1	0
											2	0.923077	0.821429	0.818182	0.854229	0.0596461		2	0.881356	0.851064	0.789474	0.840631	0.0468211
											4	0.795918	0.854167	0.67619	0.775425	0.0907406		4	0.723214	0.705263	0.616162	0.681546	0.0573318
											6	0.731707	0.752941	0.609756	0.698135	0.0772711		6	0.715278	0.627737	0.648276	0.663764	0.0457793
											9	0.674419	0.641026	0.5	0.605148	0.0925789		9	0.623188	0.462687	0.43	0.505292	0.103401
											12	0.609375	0.508197	0.517544	0.545039	0.0559127		12	0.539474	0.447059	0.441441	0.475991	0.055049
											24	0.634615	0.566038	0.524476	0.575043	0.0556194		24	0.596154	0.431034	0.318841	0.448676	0.139496
MMS 0.01%											48	0.589286	0.534483	0.573171	0.565646	0.0281656		48	0.444444	0.321429	0.271605	0.345826	0.0889652
average								st dev
MMS	WT	mus81	rfc-KR	rfc-KR mus81	rfc-KE	rfc-KE mus81		MMS	WT	mus81	rfc-KR	rfc-KR mus81	rfc-KE	rfc-KE mus81
0	1	1	1	1	1	1		0	0	0	0	0	0	0
2	0.863287	0.802503	0.922284	0.8976	0.854229	0.840631		2	0.0408163	0.0267351	0.00830046	0.0601878	0.0596461	0.0468211
4	0.79611	0.63196	0.768163	0.806452	0.775425	0.681546		4	0.0643719	0.024273	0.032856	0.0465605	0.0907406	0.0573318
6	0.762602	0.560385	0.68347	0.715901	0.698135	0.663764		6	0.0913936	0.0289358	0.0232676	0.0658832	0.0772711	0.0457793
9	0.658558	0.332163	0.475876	0.528455	0.605148	0.505292		9	0.0514353	0.0266741	0.0516458	0.134366	0.0925789	0.103401
12	0.649428	0.319039	0.472328	0.487598	0.545039	0.475991		12	0.0838563	0.0273132	0.0715596	0.0867573	0.0559127	0.055049
24	0.5889	0.233021	0.443444	0.307615	0.575043	0.448676		24	0.0192696	0.0255683	0.124227	0.0354955	0.0556194	0.139496
48	0.578263	0.176085	0.344334	0.238433	0.565646	0.345826		48	0.04479	0.0499613	0.0434828	0.0821877	0.0281656	0.0889652
